# Supplementary material for: The in silico and in vitro analysis of donepezil derivatives for Anopheles acetylcholinesterase inhibition
Source: PLoS One. 2022 Nov 9;17(11):e0277363. doi: 10.1371/journal.pone.0277363 (PMC9645637; doi:10.1371/journal.pone.0277363)
Supplement: S4 Fig — a. Local quality estimate of the An. coluzzii model. b. Local quality estimate of the An. funestus model. (ZIP) [file pone.0277363.s004.zip]

Archive with 2 entries (2 files):
- S4a_Fig.tif
- S4b_Fig.tif
