# Supplementary material for: The in silico and in vitro analysis of donepezil derivatives for Anopheles acetylcholinesterase inhibition
Source: PLoS One. 2022 Nov 9;17(11):e0277363. doi: 10.1371/journal.pone.0277363 (PMC9645637; doi:10.1371/journal.pone.0277363)
Supplement: S5 Fig — a. Comparison of An. coluzzii model to the non-redundant experimental crystal structures. b. Comparison of An. funestus model to the non-redundant experimental crystal structures. (ZIP) [file pone.0277363.s005.zip]

Archive with 2 entries (2 files):
- S5b_Fig.tif
- S5a_Fig.tif
